# Supplementary material for: The Effects of Coriandrum sativum L. and Cucurbita pepo L. against Gastrointestinal Parasites in Swine: An In Vivo Study
Source: Microorganisms. 2023 May 6;11(5):1230. doi: 10.3390/microorganisms11051230 (PMC10223014; doi:10.3390/microorganisms11051230)
Supplement: Supplementary file 1 [file microorganisms-11-01230-s001.zip]

Archive with 1 entries (1 files):
- microorganisms-2303879-supplementary.pdf
